# Supplementary material for: B355252 Suppresses LPS-Induced Neuroinflammation in the Mouse Brain
Source: Brain Sci. 2024 May 7;14(5):467. doi: 10.3390/brainsci14050467 (PMC11119117; doi:10.3390/brainsci14050467)
Supplement: Supplementary file 1 [file brainsci-14-00467-s001.zip]

Archive with 1 entries (1 files):
- brainsci-2963305-supplementary.pdf
